# Supplementary material for: Interspecies protein-protein interaction network construction for characterization of host-pathogen interactions: a Candida albicans-zebrafish interaction study
Source: BMC Syst Biol. 2013 Aug 16;7:79. doi: 10.1186/1752-0509-7-79 (PMC3751520; doi:10.1186/1752-0509-7-79)
Supplement: Additional file 1 — The constructed C. albicans-zebrafish interspecies network. The intracellular and interspecies PPIs among and between C. albicans and zebrafish in the constructed interspecies network are listed in the file. [file 1752-0509-7-79-S1.xlsx]

## Sheet: CA-ZF_interspecies
C. albicans-zebrafish interspecies interactions
CA protein	ZF protein
orf19.7365	Acat2
Cct5	Acta2
orf19.2720	Acta2
Cmd1	Actr3b
orf19.4193	Actr3b
orf19.6534.2	Actr3b
Rad23	Actr3b
Smc1	Actr3b
Sup35	Actr3b
orf19.511	Agxta
Pho85	Agxta
Thr4	Agxta
Vma4	Aldob
Faa4	Allc
Gup1	Allc
orf19.7501	Allc
Pho84	Allc
Pho89	Allc
Tom20	Apoa1a
Cst20	Atp6v0ca
Gyp7	Atp6v0ca
Mal31	Atp6v0ca
orf19.5660	Atp6v0ca
orf19.7020	Atp6v0ca
orf19.714	Atp6v0ca
Pho88	Atp6v0ca
Phr2	Atp6v0ca
Rvs161	Atp6v0ca
Vps17	Atp6v0ca
orf19.4430	Birc2
Cdc12	Ccny
orf19.2208	Ccny
orf19.223	Ccny
Rom2	Ccny
Ssd1	Ccny
orf19.173	Cebpb
Snf2	Cebpb
Srp40	Cebpb
Cla4	Cyb5r2
Gsc1	Cyb5r2
Top1	Cyb5r2
Dal5	Cyp51
Erg24	Cyp51
Erg7	Cyp51
orf19.2208	Cyp51
orf19.2386	Cyp51
orf19.3260	Cyp51
orf19.4028	Cyp51
orf19.4579	Cyp51
orf19.86	Cyp51
Pan3	Cyp51
Pho88	Cyp51
Sla1	Cyp51
Tpo4	Cyp51
Pld1	Dgat1b
Tub4	Dgat1b
Mis11	Eif5b
Mph1	Fanca
orf19.5934	Fanca
Hmg1	Fdps
orf19.3055	Fdps
Rpn1	Fdps
Smt3	Fdps
Sui1	Fdps
Zcf29	Fdps
orf19.6864	Foxo1a
orf19.2848	Ggt1a
Cdc28	Gys2
Emp24	Gys2
Glg2	Gys2
Pho85	Gys2
Dam1	Hao2
Mam33	Hao2
orf19.2690	Hao2
orf19.5627	Hao2
Cdc4	Hif1ab
Mcm3	Hif1ab
orf19.173	Hif1ab
orf19.6864	Hif1ab
Rpd31	Hif1ab
Act1	Hip1
Cdc14	Hip1
Int1	Hip1
orf19.1815	Hip1
orf19.2565	Hip1
orf19.4594	Hip1
Srv2	Hip1
Vma2	Hip1
Aat21	Hmgcs1
Act1	Hmgcs1
Fum11	Hmgcs1
orf19.4807	Hmgcs1
Thr4	Hmgcs1
orf19.4896	Hrsp12
orf19.5965	Hrsp12
orf19.7264	Hrsp12
Ape3	Hspa5
Cpy1	Hspa5
Dfg10	Hspa5
Ent3	Hspa5
Ham1	Hspa5
Hlj1	Hspa5
Hta2	Hspa5
Hxt5	Hspa5
Jem1	Hspa5
Mnn9	Hspa5
Nhp6A	Hspa5
Npl4	Hspa5
orf19.1267	Hspa5
orf19.1889	Hspa5
orf19.2278	Hspa5
orf19.2690	Hspa5
orf19.4816	Hspa5
orf19.6264.3	Hspa5
orf19.6630	Hspa5
orf19.698	Hspa5
orf19.7038	Hspa5
orf19.7295	Hspa5
orf19.7468	Hspa5
Ost1	Hspa5
Rfg1	Hspa5
Sha3	Hspa5
Spc3	Hspa5
Thi6	Hspa5
Vps28	Hspa5
Vtc4	Hspa5
Wsc4	Hspa5
Kre5	Irg1L
orf19.1007	Irg1L
orf19.5345	Irg1L
Aro1	Kmo
Gap2	Kmo
Lys4	Kmo
orf19.1730	Kmo
Phr2	Kmo
Cst20	Limk1a
Erg7	Lss
orf19.4028	Lss
Ecm14	Lxn
Cdc46	Mcm4
Hog1	Mcm4
orf19.4105	Mcm4
Psf3	Mcm4
Rfa1	Mcm4
Are2	Mogat2
Ole1	Mogat2
orf19.4864	Mogat2
orf19.698	Mogat2
Ugp1	Mogat2
Cda2	Msmo1
Cho1	Msmo1
Erg6	Msmo1
Erg7	Msmo1
Gyp1	Msmo1
Hmg1	Msmo1
Lac1	Msmo1
orf19.1142	Msmo1
orf19.1338	Msmo1
orf19.2756	Msmo1
orf19.3804	Msmo1
orf19.5321	Msmo1
orf19.5534	Msmo1
orf19.6591	Msmo1
orf19.6893	Msmo1
Pox1-3	Msmo1
Shm1	Msmo1
Dal5	Mvk
Maf1	Mvk
orf19.2208	Mvk
orf19.2848	Mvk
orf19.4187	Mvk
orf19.4865	Mvk
Bni1	Nap1l1
Cla4	Nap1l1
Hhf22	Nap1l1
orf19.1043	Nap1l1
orf19.200	Nap1l1
orf19.4796	Nap1l1
orf19.6066	Nap1l1
orf19.7079	Nap1l1
orf19.7193	Nap1l1
orf19.7365	Nap1l1
Rad59	Nap1l1
Cdc4	Nfkb2
orf19.173	Nfkb2
orf19.4346	Nfkb2
Sin3	Nfkb2
orf19.2796	Nr4a1
Tef1	Nr4a1
Erg24	Nsdhl
Erg7	Nsdhl
Hof1	Nsdhl
orf19.4187	Nsdhl
orf19.757	Nsdhl
Phr2	Nsdhl
Ssr1	Nsdhl
Cdc46	Orc1
Gcv1	Orc1
Hat1	Orc1
Hsp60	Orc1
Ilv5	Orc1
Jem1	Orc1
Nhp6A	Orc1
Ole1	Orc1
orf19.2844	Orc1
orf19.6196	Orc1
Ypt31	Orc1
Bud7	Pank1a
Cys3	Pank1a
Nth1	Pank1a
Phr2	Pank1a
Cdc12	Pc
Fum11	Pc
Pho85	Pc
Smt3	Pc
Act1	Pdcd11
Dot4	Pdcd11
Fdh3	Pdcd11
orf19.1815	Pdcd11
Rpd31	Per1b
Cct2	Ppp6c
Cct8	Ppp6c
Cdc5	Ppp6c
Cnh1	Ppp6c
orf19.3545	Ppp6c
orf19.6230	Ppp6c
orf19.7504	Ppp6c
Ppz1	Ppp6c
Sit4	Ppp6c
Acs2	Psmd14
Adh3	Psmd14
Aro8	Psmd14
Bfr1	Psmd14
Car2	Psmd14
Cho1	Psmd14
Dpm1	Psmd14
Ecm17	Psmd14
Fba1	Psmd14
Fdh3	Psmd14
Hgh1	Psmd14
His1	Psmd14
Idp1	Psmd14
Ils1	Psmd14
Leu4	Psmd14
Met10	Psmd14
Mkc1	Psmd14
Mnt1	Psmd14
Mnt2	Psmd14
Nth1	Psmd14
orf19.1236	Psmd14
orf19.1865	Psmd14
orf19.1889	Psmd14
orf19.2026	Psmd14
orf19.26	Psmd14
orf19.3319	Psmd14
orf19.4191.1	Psmd14
orf19.448	Psmd14
orf19.5281	Psmd14
orf19.5525	Psmd14
orf19.5527	Psmd14
orf19.6305	Psmd14
orf19.7214	Psmd14
orf19.7234	Psmd14
orf19.730	Psmd14
orf19.7322	Psmd14
orf19.7672	Psmd14
Pap1	Psmd14
Pho88	Psmd14
Pre9	Psmd14
Sgt2	Psmd14
Tcp1	Psmd14
Ucf1	Psmd14
Vph1	Psmd14
Ykt6	Psmd14
orf19.5961	Psmd3
orf19.7264	Psmd3
Rpn5	Psmd3
Rpn7	Psmd3
Rpn8	Psmd3
Sgs1	Psmd3
Arp9	Pygb
Dbf2	Pygb
Ifu5	Pygb
orf19.4006	Pygb
orf19.5976	Pygb
Pga4	Pygb
Rdi1	Rhogb
Phb2	Ripk2
Ssk2	Ripk2
Ecm29	Rnf217
orf19.6864	Runx1
orf19.4437	Satb1a
Arp2	Sc5d
Dfg16	Sc5d
Erg7	Sc5d
Hlj1	Sc5d
Inp51	Sc5d
orf19.1761	Sc5d
orf19.2670	Sc5d
orf19.587	Sc5d
orf19.6458.1	Sc5d
orf19.6952	Sc5d
orf19.7290	Sc5d
Sco1	Sc5d
Sin3	Sc5d
Plb5	Shbg
Tef1	Shbg
Xyl2	Shbg
Dbf2	Shmt1
Gcv1	Shmt1
Gfa1	Shmt1
Lys4	Shmt1
orf19.6305	Shmt1
orf19.7079	Shmt1
Shm1	Shmt1
Srp40	Shmt1
Bet2	si:ch73-131e21.5
orf19.5817	si:ch73-131e21.5
orf19.6526	si:ch73-131e21.5
orf19.6783	si:ch73-131e21.5
Ufe1	si:ch73-131e21.5
Ecm17	Slc13a2
Hsp60	Slc13a2
Pho89	Slc13a2
Ssy1	Slc13a2
Aro8	Slc15a2
Cys3	Slc15a2
Dal5	Slc15a2
Hog1	Slc15a2
Kar2	Slc15a2
Met15	Slc15a2
Mkc1	Slc15a2
orf19.3843	Slc15a2
Spe2	Slc15a2
orf19.6864	Smad1
orf19.7420	Smad1
Rpd31	Snai2
orf19.6864	Src
Pld1	Src
Yvc1	Src
Apl5	Sybl1
Cmp1	Traf3
Nsp1	Traf3
Bem2	Twf2b
Cof1	Twf2b
orf19.4597	Twf2b
orf19.606	Twf2b
Rdi1	Twf2b
Thr1	Twf2b
Ypd1	Twf2b
Bem2	Ube2d2l
Mmd1	Ube2d2l
Myo1	Ube2d2l
orf19.307	Ube2d2l
orf19.4436	Ube2d2l
orf19.5438	Ube2d2l
orf19.7224	Ube2d2l
orf19.7264	Ube2d2l
Pdi1	Ube2d2l
Pex2	Ube2d2l
Smf12	Ube2d2l
Cas4	Xpo1b
Gln3	Xpo1b
Lcb2	Xpo1b
Npl3	Xpo1b
orf19.5495	Xpo1b
orf19.6871	Xpo1b
orf19.7433	Xpo1b
Smc3	Xpo1b
Nsp1	Xpo6
Tpk2	zgc:77112

## Sheet: CA_intracellular
C. albicans intracellular interactions
CA protein 1	CA protein 2
Ade13	Ade2
Ade2	Ade8
Ade13	Adh5
Act1	Age1
Apl2	Apl5
Apl2	Apm1
Apl5	Apm1
Age1	Arf1
Act1	Arf3
Ala1	Aro1
Ace2	Arp8
Ace2	Ash1
Arf2	Aut7
Bem2	Bem3
Apm1	Bet2
Aro1	Bio2
Arf3	Bni1
Axl2	Bni1
Bgl2	Bts1
Bio2	Bts1
Ade8	Bud31
Are2	Bud31
Arp9	Bud31
Ace2	Cas4
Bub3	Cbf1
Act1	Cct3
Bud7	Cct3
Cct2	Cct3
Acc1	Cct5
Cct5	Cct6
Act1	Cct8
Cct3	Cct8
Axl2	Cdc10
Ace2	Cdc11
Act1	Cdc11
Bem3	Cdc11
Bem3	Cdc12
Axl2	Cdc24
Act1	Cdc39
Adh5	Cdc42
Apn1	Cdc48
Arg3	Cdc7
Cdc11	Cef3
Ash1	Cek1
Cdc28	Cek1
Cdc14	Chs1
Cdc28	Chs1
Bni1	Chs4
Cdc11	Chs5
Cdc19	Cla4
Ccr4	Clb2
Cdc28	Clb2
Cdc5	Clb2
Cdc7	Clb2
Ash1	Clb4
Bts1	Cmd1
Cmd1	Cmp1
Act1	Cof1
Chs3	Coq3
Cdc19	Cox11
Chs5	Cox11
Bni1	Cph1
Cag1	Cph1
Asf1	Cpp1
Akl1	Cpy1
Aat21	Crc1
Aut7	Crc1
Cag1	Crk1
Cct5	Cse4
Cdc5	Cse4
Chs5	Cse4
Aft2	Csr1
Act1	Cst20
Are2	Cst20
Aft2	Cta7
Bfr1	Ctf18
Cac2	Ctf18
Act1	Cup5
Cwh41	Cwh43
Ade13	Cys3
Ala1	Cys3
Arf1	Cys3
Chs1	Cys3
Cox6	Cys3
Cbf1	Dam1
Cse4	Dam1
Car2	Dbf2
Cdc20	Dbf2
Chs1	Dbf2
Bub2	Ddi1
Arp8	Dfg10
Cph1	Dfg10
Cdc45	Dfg16
Cdc12	Dog1
Act1	Dot1
Acs2	Dot4
Cdc12	Dyn1
Cdc7	Dyn1
Ace2	Eaf7
Clb4	Eaf7
Cla4	Ecm14
Cox6	Ecm17
Acc1	Ecm29
Blm3	Ecm29
Cdc19	Ecm29
Act1	Emp24
Cct6	Erb1
Cdc14	Erb1
Cys3	Erg11
Dal5	Erg11
Dap1	Erg11
Cox6	Erg20
Erg11	Erg26
Apl2	Erg6
Ayr1	Erg6
Dsl1	Erg6
Erg11	Erg6
Erg24	Erg6
Erg11	Erg7
Erg24	Erg7
Erg26	Erg7
Dpm1	Erv25
Erg26	Erv25
Bfr1	Erv46
Cst20	Erv46
Bub2	Esp1
Cdc12	Esp1
Cdc14	Esp1
Cdc5	Esp1
Cse4	Faa4
Eif4E	Faa4
Ecm29	Fas1
Fas1	Fas2
Akl1	Fbp1
Doa1	Fdh3
Dse1	Fdh3
Age1	Fgr32
Chs2	Flc2
Chs5	Flc2
Aft2	Ftr1
Ccr4	Ftr1
Ade13	Fum11
Coq3	Fum11
Ade8	Gad1
Cmd1	Gad1
Fas1	Gad1
Arg3	Gap2
Car2	Gap2
Cbf1	Gat1
Aro1	Gcn20
Doa1	Gcn20
Fum11	Gcv3
Apl5	Gda1
Dck1	Gdh2
Eci1	Gdh2
Arp8	Gds1
Cdc10	Gds1
Arf3	Gea2
Dbf2	Gfa1
Ecm17	Gfa1
Are2	Gln3
Arf2	Glo3
Emc9	Glo3
Cag1	Gpa2
Flc2	Gpa2
Ftr1	Gpa2
Ade2	Gre3
Cbk1	Gsc1
Chs2	Gup1
Cwh41	Gup1
Dak2	Gup1
Fgr32	Gup1
Cbf1	Gwt1
Bfr1	Gyp1
Cdc42	Gyp1
Erg24	Gyp1
Erg26	Gyp1
Erg6	Gyp1
Fbp1	Gyp1
Cct5	Hac1
Erg6	Hac1
Gdh2	Hap2
Ase1	Hat1
Asf1	Hat1
Asf1	Hem14
Doa1	Hfl1
Dse1	Hfl1
Cct6	Hgh1
Gup1	Hgt10
Erv25	Hgt18
Hgt2	Hgt4
Apn1	Hhf1
Cas4	Hhf1
Cct2	Hhf1
Cdc7	Hhf1
Cta7	Hhf1
Fun12	Hhf1
Apl5	Hhf22
Apm1	Hhf22
Cas4	Hhf22
Cct2	Hhf22
Cta7	Hhf22
Ctf18	Hhf22
Erg24	Hhf22
Hem13	Hhf22
Doa4	Hlj1
Ade1	Hmg1
Bud7	Hmg1
Ase1	Hmo1
Crk1	Hmo1
Gat1	Hmo1
Hem13	Hmo1
Gcs1	Hmx1
Cdc20	Hnt1
Dam1	Hoc1
Dpm1	Hof1
Eci1	Hof1
Gdb1	Hof1
Cbk1	Hog1
Cox11	Hog1
Cph1	Hog1
Flo8	Hog1
Aro1	Hom3
Bgl2	Hom3
Bud31	Hom3
Cdc19	Hom3
Cta7	Hom3
Hat1	Hta2
Aat21	Hta3
Acs2	Hta3
Cdc45	Hta3
Dot1	Hta3
Erb1	Hta3
Gyp7	Hta3
Hsp30	Hxt5
Hta3	Hys2
Arp2	Ifu5
Bio2	Ifu5
Cmd1	Ifu5
Cmd1	Ils1
Cas1	Ilv2
Gdh2	Ilv2
Erg6	Iml2
Hof1	Inn1
Arp2	Ino1
Crc1	Ino1
Git1	Ino1
Hof1	Ino1
Cbk1	Ino4
Hta3	Inp51
Axl2	Int1
Bni1	Int1
Cdc12	Int1
Act1	Iqg1
Cdc10	Iqg1
Cmd1	Iqg1
Inn1	Iqg1
Int1	Iqg1
Doa4	Ira2
Hgh1	Ira2
Hgt4	Ira2
Cdc5	Irr1
Cmp1	Isc1
Cpp1	Isc1
Erg6	Isc1
Irr1	Ist2
Caf16	Isw2
Gat1	Isw2
Hut1	Isw2
Ape3	Kar2
Aro1	Kar2
Cpy1	Kar2
Ent3	Kar2
Gcn20	Kar2
Ham1	Kar2
Act1	Kex2
Cbk1	Kic1
Cpp1	Kic1
Dyn1	Kic1
Crc1	Kin2
Dbf2	Kip2
Chs3	Kip4
Bni1	Kis1
Glg2	Kis1
Chs5	Kre1
Gup1	Kre1
Flc2	Kre5
Gup1	Kre5
Kre5	Kre6
Cup5	Lac1
Hof1	Lac1
Aat1	Lat1
Coq3	Lat1
Ecm17	Lat1
Gcv1	Lat1
Git1	Lat1
Bni1	Lcb2
Ecm29	Lcb2
Gea2	Lcb2
Gfa1	Lcb2
Akl1	Leu4
Cox6	Leu4
Hof1	Lpi9
Ipl1	Lpi9
Aut7	Lsp1
Hem13	Lsp1
Alp1	Lys4
Cef3	Lys4
Gap2	Lys4
Aft2	Mac1
Dbp5	Mac1
Hhf22	Mac1
Kin2	Mac1
Cup5	Maf1
Kar2	Maf1
Cup5	Mal31
Cse4	Mam33
Erv25	Mcd4
Cek1	Mcm3
Faa4	Mdh1
Fbp1	Mdh1
Flu1	Mep1
Gpa2	Mep1
Cys3	Mes1
Aat21	Met10
Ecm17	Met10
Cdc5	Mex67
Gsp1	Mex67
Fcr3	Mge1
Bts1	Mid1
Chs2	Mid1
Aft2	Mif2
Cek1	Mig1
Hta3	Mig1
Dpm1	Mkc1
Erg6	Mkc1
Erg7	Mkc1
Gsc1	Mkc1
Hog1	Mkc1
Ilv5	Mkc1
Kic1	Mkc1
Kre6	Mkc1
Lsp1	Mkc1
Act1	Mlc1
Erf1	Mlc1
Cdc28	Mlh1
Hta3	Mlh1
Isn1	Mlh1
Mge1	Mlh1
Arf2	Mmd1
Irs4	Mmd1
Cbk1	Mnn9
Chs3	Mnn9
Hhf1	Mnn9
Hhf22	Mnn9
Mnn10	Mnn9
Cnh1	Mnr2
Aft2	Mns1
Bfr1	Mns1
Kar2	Mns1
Bts1	Mnt1
Cdc28	Mob1
Erg11	Mob1
Inn1	Mob1
Cdc20	Modf
Ifu5	Modf
Bgl2	Mp65
Chs3	Mp65
Gsc1	Mp65
Cdc14	Mph1
Bni1	Msb1
Cdc24	Msb1
Hhf22	Msb1
Cst20	Msb2
Dot1	Msb2
Mid1	Msb2
Cup5	Msh6
Hhf22	Msh6
Mnn10	Mso1
Mso1	Mss4
Act1	Mum2
Cdc20	Mum2
Chs3	Mum2
Dyn1	Mum2
Isu1	Mum2
Cdc4	Mup1
Flc2	Mup1
Hxt5	Mup1
Bem2	Myo1
Gdb1	Myo1
Inn1	Myo1
Mss4	Myo1
Kip2	Myo2
Mam33	Myo2
Acc1	Myo5
Cla4	Myo5
Mss4	Myo5
Ccr4	Nam7
Csr1	Nam7
Erf1	Nam7
Hhf1	Nam7
Cas4	Nbp35
Hhf22	Ncb2
Age1	Ncr1
Ist2	Ncr1
Cbf1	Ndt80
Cdc5	Ndt80
Cdc7	Ndt80
Dam1	Ndt80
Isw2	Ndt80
Cas1	Ngg1
Eaf7	Ngg1
Msn5	Ngg1
Aft2	Nhp6A
Hac1	Nhp6A
Ira2	Nhp6A
Fun12	Nip1
Kip4	Nip1
Crk1	Npl3
Dot4	Npl3
Ifu5	Npl3
Cdc48	Npl4
Ccr4	Npt1
Erg26	Npt1
Modf	Npt1
Cla4	Nrp1
Dbp5	Nrp1
Gsp1	Nsp1
Hsp60	Nth1
Erg6	Oac1
Kre6	Oac1
Cla4	Och1
Cph1	Och1
Cst20	Och1
Ade8	Ole1
Cys3	Ole1
Npl4	Ole1
Och1	Ole1
Hoc1	Opy2
Act1	Orc1(CA)
Gcv1	Orc1(CA)
Hat1	Orc1(CA)
Mam33	Orc1(CA)
Ace2	orf19.1007
Fum11	orf19.1007
Apl2	orf19.1012
Apm1	orf19.1012
Aro8	orf19.1012
Chs3	orf19.1012
Arp8	orf19.1045
Car2	orf19.1045
Dse1	orf19.1045
Bfr1	orf19.1054
Hom3	orf19.1107
Bgl2	orf19.1139
orf19.1107	orf19.1139
Cho1	orf19.1142
Cst20	orf19.1142
Mid1	orf19.1144
Dbf2	orf19.1169
Act1	orf19.1177
Hhf1	orf19.1177
Hhf22	orf19.1177
Hxk2	orf19.1177
Myo5	orf19.1177
Dbf2	orf19.1182
Jem1	orf19.1182
Kip4	orf19.1182
Ncr1	orf19.1182
Cpy1	orf19.1191
Hmg1	orf19.1191
Npl4	orf19.1191
Oac1	orf19.1191
Cct6	orf19.1196
Cmp1	orf19.1196
Hoc1	orf19.1196
Kis1	orf19.1196
Fdh3	orf19.1198
Adh3	orf19.1210
Cys3	orf19.1210
Gad1	orf19.1210
Cla4	orf19.1236
Dot1	orf19.1236
Gyp1	orf19.1236
Cse4	orf19.1248
Npl3	orf19.1248
Arf1	orf19.1265
Gea2	orf19.1265
Aut7	orf19.1267
Cdc24	orf19.1267
Hta3	orf19.1267
Hta3	orf19.1272
Ifu5	orf19.1272
Cst20	orf19.1285
Erg11	orf19.1285
Arp8	orf19.132
Dbp5	orf19.132
Hac1	orf19.132
Mum2	orf19.132
Fgr32	orf19.1323
Hhf22	orf19.1323
Gdh2	orf19.1338
Gwt1	orf19.1338
Hhf1	orf19.1338
Met10	orf19.1338
Ash1	orf19.1343
Doa1	orf19.1349
Apm1	orf19.1364
Ncr1	orf19.1364
Arf3	orf19.1381
Cdc14	orf19.1403
Isc1	orf19.1403
orf19.1012	orf19.1420
Fdh3	orf19.1424
Bub2	orf19.1507
Esp1	orf19.1507
Arp8	orf19.1516
Ifu5	orf19.1516
Ils1	orf19.1516
Mlc1	orf19.1516
Ash1	orf19.1578
Dbf2	orf19.1578
Dcr1	orf19.1578
Eif4E	orf19.1578
Erb1	orf19.1578
Hmo1	orf19.1578
Ipl1	orf19.1578
Cek1	orf19.1624
Arp8	orf19.1630
Cdc11	orf19.164
Dap2	orf19.1643
Fdh3	orf19.1643
Act1	orf19.1672
Dsl1	orf19.1672
Glo3	orf19.1672
Cdc24	orf19.1720
Mkc1	orf19.1720
Kar2	orf19.1723
Ace2	orf19.173
Gln3	orf19.173
Bud31	orf19.1730
Cdc11	orf19.1730
Nuf2	orf19.1730
Met10	orf19.1734
Nth1	orf19.1734
Bts1	orf19.1761
Hac1	orf19.1761
Cdc5	orf19.1792
Cef3	orf19.1792
orf19.1507	orf19.1792
Age1	orf19.1815
Hsp60	orf19.1815
Orc1(CA)	orf19.1815
Erv25	orf19.1865
orf19.1045	orf19.1865
Doa1	orf19.1888
Hmg1	orf19.1888
Hof1	orf19.1889
Kar2	orf19.1889
orf19.1139	orf19.1889
Ape3	orf19.1890
orf19.1516	orf19.1890
orf19.1730	orf19.1890
Dal1	orf19.1940
Ecm17	orf19.1940
Met13	orf19.1940
Dot4	orf19.1946
Fas2	orf19.1946
Gcs1	orf19.1946
Bud7	orf19.1991
Cat2	orf19.1991
Cdc48	orf19.1991
Cdc7	orf19.1991
Hog1	orf19.200
Mam33	orf19.200
orf19.1578	orf19.200
Act1	orf19.2007
Bni1	orf19.2007
Cwh43	orf19.2007
Hlj1	orf19.2007
Cof1	orf19.2026
Ilv5	orf19.2026
Ade8	orf19.2050
Ayr1	orf19.2050
Leu4	orf19.2050
Eaf7	orf19.2057
Mig1	orf19.2057
Msb2	orf19.2057
orf19.1643	orf19.2057
Cla4	orf19.2070
Hta3	orf19.2070
Arp8	orf19.2088
Hfl1	orf19.2088
Apl5	orf19.2089
orf19.1182	orf19.2089
Cox6	orf19.2092
Gcs1	orf19.2092
Ccr4	orf19.2099
Cdc28	orf19.2099
Erg6	orf19.2113
Mge1	orf19.2113
Hmo1	orf19.215
Mss4	orf19.215
Agp2	orf19.2168.3
orf19.2113	orf19.2168.3
Ade13	orf19.2186
Ent3	orf19.2186
Nsp1	orf19.2186
Erg11	orf19.2208
Gds1	orf19.2208
Hxt5	orf19.2208
Cbf1	orf19.223
Hmo1	orf19.223
Hmo1	orf19.2266
Cdc7	orf19.2278
Bni1	orf19.2299
orf19.1144	orf19.2299
Hmo1	orf19.2325
Cla4	orf19.2386
Erg11	orf19.2386
Hog1	orf19.2386
Adh5	orf19.2389
Cdc14	orf19.2389
Mif2	orf19.239
orf19.2070	orf19.239
Ent3	orf19.2411
Cse4	orf19.2414
Mkc1	orf19.2414
orf19.1169	orf19.242.2
orf19.1182	orf19.2426
Fcr3	orf19.2436
Mkc1	orf19.2436
Aat21	orf19.2468
Cda2	orf19.2468
Mdh1	orf19.2468
orf19.1169	orf19.2468
Nhp6A	orf19.2473
Gea2	orf19.2533.1
orf19.1761	orf19.2533.1
Mge1	orf19.2565
Apl2	orf19.2574
Erg6	orf19.2574
Myo1	orf19.2574
Ncr1	orf19.2574
orf19.1012	orf19.2574
Aut7	orf19.26
Cdc10	orf19.26
Hof1	orf19.26
Bts1	orf19.261
Gcv3	orf19.261
orf19.1007	orf19.261
Asf1	orf19.2629
orf19.2565	orf19.2629
Arp8	orf19.2664
Dbf2	orf19.2664
Bio2	orf19.2670
Dbf2	orf19.2670
Gcv3	orf19.2670
Ino4	orf19.2670
orf19.261	orf19.2670
Arf2	orf19.2677
Doa1	orf19.2677
Erg11	orf19.2677
Mkc1	orf19.2677
Cpy1	orf19.2686
Agp2	orf19.2690
Apl5	orf19.2690
Erb1	orf19.2697
Mhp1	orf19.2697
Act1	orf19.2720
Cct2	orf19.2720
Cct6	orf19.2720
Arf3	orf19.2726
Dur31	orf19.2726
Mep1	orf19.2726
Mup1	orf19.2726
Aat21	orf19.2730
Cbk1	orf19.2730
Ace2	orf19.2739
Asf1	orf19.2739
Cac2	orf19.2739
Dyn1	orf19.2739
Ira2	orf19.2739
orf19.2088	orf19.2739
Dbf2	orf19.2740
Gea2	orf19.2756
Ent3	orf19.2786
orf19.1420	orf19.2786
Cyp5	orf19.2796
Leu4	orf19.2796
Apm1	orf19.2844
Bgl2	orf19.2844
Aut7	orf19.2848
orf19.1343	orf19.2848
Ccr4	orf19.285
Cek1	orf19.2887
Cla4	orf19.2887
Car2	orf19.2890
orf19.2278	orf19.2890
Cdc28	orf19.2930
Eif4E	orf19.2930
orf19.1177	orf19.2930
Cof1	orf19.2933
Gln3	orf19.2933
Npl4	orf19.2933
Nuf2	orf19.2939
Glo3	orf19.2940
orf19.1272	orf19.2940
orf19.2629	orf19.2940
orf19.285	orf19.2940
Hhf22	orf19.2949
Kin2	orf19.2949
orf19.2186	orf19.2949
Ase1	orf19.2964
Ecm29	orf19.2964
Mso1	orf19.2964
orf19.1343	orf19.2964
Arp8	orf19.2965
Cag1	orf19.2965
Cda2	orf19.2965
Cyp5	orf19.2965
Ent3	orf19.2965
Erg11	orf19.2965
Hut1	orf19.2965
Met15	orf19.2965
orf19.1338	orf19.2965
Leu4	orf19.2995
Chs2	orf19.3003
Dur31	orf19.3003
Flc2	orf19.3003
Mup1	orf19.3003
orf19.2726	orf19.3003
Cup5	orf19.3043
Faa4	orf19.3043
orf19.2677	orf19.3043
Cdc39	orf19.3055
Ncb2	orf19.3055
Nth1	orf19.3055
orf19.1643	orf19.3055
Act1	orf19.3060
Arf1	orf19.3060
Ayr1	orf19.3060
Kre1	orf19.3060
orf19.1865	orf19.3060
Asf1	orf19.307
orf19.2965	orf19.3108
Cox6	orf19.3123.2
Gcs1	orf19.3123.2
orf19.1007	orf19.3123.2
Act1	orf19.3128
Arl1	orf19.3128
Act1	orf19.3129
orf19.1730	orf19.3129
Cup5	orf19.3132
Mkc1	orf19.3132
Cac2	orf19.3140.1
Cas1	orf19.3140.1
orf19.2278	orf19.3140.1
orf19.2739	orf19.3140.1
Cct3	orf19.3166
Cdc12	orf19.3166
Lac1	orf19.3166
Mup1	orf19.3166
Act1	orf19.3222
Cdc4	orf19.3222
Coq3	orf19.3222
Cys3	orf19.3222
orf19.1007	orf19.3222
Chs5	orf19.3237
Flu1	orf19.3237
Apl2	orf19.3247
Chs5	orf19.3247
Myo1	orf19.3247
Bnr1	orf19.3250
Cas1	orf19.3250
Dot4	orf19.3250
Mes1	orf19.3250
Modf	orf19.3250
orf19.1272	orf19.3250
orf19.2092	orf19.3250
orf19.2113	orf19.3250
orf19.2720	orf19.3250
Erg6	orf19.3259
orf19.1890	orf19.3259
orf19.2890	orf19.3259
Cdc42	orf19.3267
Cup5	orf19.3267
Mso1	orf19.3267
Myo2	orf19.3267
orf19.1183	orf19.3267
orf19.1888	orf19.3273
Hom3	orf19.3293
orf19.2278	orf19.3293
Bts1	orf19.3342
Cek1	orf19.3349
Npl3	orf19.3349
orf19.1196	orf19.3373
Ade2	orf19.3407
Arp8	orf19.3407
Mms21	orf19.3407
Mph1	orf19.3407
Act1	orf19.3438
Ayr1	orf19.3467
Ecm29	orf19.3467
orf19.2411	orf19.3467
orf19.3108	orf19.3467
Apl2	orf19.3496
Apm1	orf19.3496
Ent3	orf19.3496
Hhf22	orf19.3496
orf19.1012	orf19.3496
Gcv3	orf19.3518
Gup1	orf19.3518
Arp8	orf19.3528
Bni1	orf19.3545
Cdc12	orf19.3545
Esp1	orf19.3545
orf19.1507	orf19.3545
Ape3	orf19.3552
Gdb1	orf19.3552
Inp51	orf19.3552
Msn5	orf19.3552
Dyn1	orf19.3558
Emp24	orf19.3558
Erv25	orf19.3558
orf19.2057	orf19.3558
orf19.2565	orf19.3558
orf19.2939	orf19.3558
Nuf2	orf19.3603
Ayr1	orf19.3606
Erg7	orf19.3606
orf19.1043	orf19.3606
orf19.2050	orf19.3606
Bni1	orf19.3615
Cas1	orf19.3615
Cdc10	orf19.3635
Cdc12	orf19.3635
Cla4	orf19.3635
Iqg1	orf19.3635
Fun12	orf19.3639
Flu1	orf19.3663.1
Ftr1	orf19.3663.1
Gpa2	orf19.3663.1
Hsp30	orf19.3663.1
Mup1	orf19.3663.1
orf19.3003	orf19.3663.1
Dbf2	orf19.3665
Mdl1	orf19.3689
Arf1	orf19.3744
Gsp1	orf19.3744
Hoc1	orf19.3744
Cdc10	orf19.3759
orf19.2299	orf19.3759
Kin2	orf19.3769
orf19.1343	orf19.3769
orf19.3132	orf19.3769
Cdc28	orf19.3810
Cek1	orf19.3810
Dbf2	orf19.3810
orf19.2677	orf19.3810
Kin2	orf19.3836
Dap2	orf19.3841
His1	orf19.3841
orf19.1285	orf19.3841
orf19.1720	orf19.3841
orf19.2325	orf19.3841
orf19.2574	orf19.3841
orf19.2673	orf19.3841
orf19.2995	orf19.3841
Act1	orf19.3843
Bud31	orf19.3843
Dck1	orf19.3843
Hut1	orf19.3843
Fas1	orf19.3900
Cdc11	orf19.3915
Hsp60	orf19.3915
Met15	orf19.3915
orf19.2186	orf19.3915
Arf1	orf19.3922
Met10	orf19.3922
orf19.132	orf19.3952
orf19.2848	orf19.3952
Erg6	orf19.3954
Hhf22	orf19.3954
orf19.2057	orf19.3982
orf19.2436	orf19.3982
Cdc24	orf19.3983
Act1	orf19.3994
Bfr1	orf19.3994
Kre5	orf19.3994
Cdc19	orf19.4006
Gcs1	orf19.4006
orf19.3250	orf19.4006
Bni1	orf19.4028
Erg7	orf19.4028
orf19.2050	orf19.4028
orf19.3606	orf19.4028
Cdc48	orf19.4091
Gdh2	orf19.4091
Ngg1	orf19.4091
orf19.1248	orf19.4091
orf19.1343	orf19.4091
orf19.3349	orf19.4091
Cdc28	orf19.4105
orf19.1624	orf19.4105
orf19.2796	orf19.4105
Cla4	orf19.4132
Bni1	orf19.4134
Bub3	orf19.4134
Doa4	orf19.4144
orf19.3043	orf19.4144
orf19.2965	orf19.4150
Bet2	orf19.4187
Cdc48	orf19.4187
Mup1	orf19.4187
orf19.2007	orf19.4187
orf19.2168.3	orf19.4187
orf19.4144	orf19.4187
Nuf2	orf19.4191.1
Act1	orf19.4193
Cof1	orf19.4193
Cla4	orf19.4203
Dyn1	orf19.4203
Mkc1	orf19.4203
orf19.1054	orf19.4203
orf19.1007	orf19.4229
Cla4	orf19.4245
Ira2	orf19.4245
orf19.3841	orf19.4245
orf19.215	orf19.4270
Gcs1	orf19.4287
orf19.3267	orf19.4287
orf19.2964	orf19.4306
Cwh41	orf19.433
orf19.1265	orf19.433
orf19.2057	orf19.433
Hfl1	orf19.4337
Hoc1	orf19.4337
Cbk1	orf19.4346
orf19.1516	orf19.4346
Arf1	orf19.4382
Erv25	orf19.4382
orf19.1386	orf19.4382
Act1	orf19.4388
Asf1	orf19.4388
Ngg1	orf19.4388
Eaf7	orf19.4436
orf19.1338	orf19.4436
orf19.3689	orf19.4436
Dse1	orf19.4437
Nuf2	orf19.4437
orf19.239	orf19.4437
orf19.3140.1	orf19.4437
orf19.3558	orf19.4437
Cdc46	orf19.4441
Gcs1	orf19.4441
Hfl1	orf19.4441
Orc1(CA)	orf19.4441
Erg6	orf19.4449
Fgr32	orf19.4449
Hem14	orf19.4449
orf19.3140.1	orf19.4449
Cdc48	orf19.4474
Hem13	orf19.4474
orf19.1169	orf19.4474
Act1	orf19.4537
Isc1	orf19.4537
orf19.1217	orf19.4537
orf19.2322.3	orf19.4537
Cdc19	orf19.4579
orf19.1865	orf19.4579
orf19.2322.3	orf19.4579
Aro8	orf19.4583
Kre5	orf19.4583
Aro1	orf19.4594
Cac2	orf19.4594
Ent3	orf19.4594
Ino1	orf19.4594
orf19.1107	orf19.4594
orf19.1396	orf19.4594
orf19.3438	orf19.4594
orf19.3689	orf19.4594
orf19.3744	orf19.4594
Cdc46	orf19.4597
Dyn1	orf19.4597
Ist2	orf19.4597
Msb2	orf19.4597
Mss4	orf19.4597
Hmo1	orf19.4686
Ecm18	orf19.4722
Aat21	orf19.4723
Cdc42	orf19.4723
Arl1	orf19.4726
Erg6	orf19.4726
Gyp1	orf19.4726
Gyp7	orf19.478
Jem1	orf19.478
orf19.4722	orf19.478
Dbf2	orf19.4796
Hhf1	orf19.4796
Hhf22	orf19.4796
orf19.2930	orf19.4796
orf19.2964	orf19.4796
Bet2	orf19.4807
Cbf1	orf19.4807
Fba1	orf19.4807
Hgt10	orf19.4807
Met3	orf19.4807
orf19.4245	orf19.4807
Kar2	orf19.4816
Hut1	orf19.4839
Kis1	orf19.4839
Mns1	orf19.4839
orf19.1624	orf19.4839
orf19.1643	orf19.4839
orf19.2533.1	orf19.4839
orf19.4537	orf19.4839
Erg7	orf19.4864
Act1	orf19.4865
Bfr1	orf19.4865
Hof1	orf19.4865
Inp51	orf19.4865
orf19.2533.1	orf19.4865
orf19.2677	orf19.4865
Nrp1	orf19.4896
orf19.2186	orf19.4896
orf19.307	orf19.4896
orf19.3247	orf19.4896
Hof1	orf19.4897
orf19.1169	orf19.4901
Erg6	orf19.491
Cox11	orf19.4929
orf19.132	orf19.4929
Erg11	orf19.4931
Hof1	orf19.4931
Arl1	orf19.4939
Ccr4	orf19.4939
Erg6	orf19.4939
Gup1	orf19.4939
Hhf22	orf19.4939
Mph1	orf19.4939
orf19.1396	orf19.4939
Bud31	orf19.4947
Dse1	orf19.4947
Flo8	orf19.4947
orf19.1191	orf19.4947
Bub3	orf19.5035
Cdc45	orf19.5035
Aft2	orf19.5053
Cdc28	orf19.5053
Esp1	orf19.5053
Aft2	orf19.5085
Cse4	orf19.5085
Gsp1	orf19.5085
Ino4	orf19.5085
Nsp1	orf19.5085
orf19.200	orf19.5085
orf19.307	orf19.5105
Aro1	orf19.511
Cox6	orf19.511
orf19.1888	orf19.511
orf19.4430	orf19.5131
Act1	orf19.516
orf19.1217	orf19.516
Isc1	orf19.5160
Adh5	orf19.5175
Erg20	orf19.5175
Hmg1	orf19.5175
Kar2	orf19.5175
orf19.1272	orf19.5175
orf19.4006	orf19.5175
Isw2	orf19.5184
Opy2	orf19.5184
Orc1(CA)	orf19.5184
orf19.3552	orf19.5184
orf19.3841	orf19.5184
Cdc28	orf19.5204
Eaf7	orf19.5204
Bet2	orf19.5209
Gyp7	orf19.5209
Mlh1	orf19.522
Cdc28	orf19.5274
Cla4	orf19.5274
Mkc1	orf19.5274
orf19.2110	orf19.5274
Chs2	orf19.5275
Akl1	orf19.5278
Mkc1	orf19.5278
orf19.3250	orf19.5278
Hog1	orf19.5281
Kip4	orf19.5281
orf19.2740	orf19.5281
Apl5	orf19.5291
Gup1	orf19.5291
Hem13	orf19.5291
Ole1	orf19.5291
orf19.1643	orf19.5291
orf19.2796	orf19.5321
orf19.3982	orf19.5321
orf19.1139	orf19.5342
orf19.3250	orf19.5342
Mob1	orf19.5345
Dck1	orf19.536
Doa1	orf19.536
Mlh1	orf19.536
Myo2	orf19.536
orf19.1427	orf19.536
orf19.2848	orf19.536
orf19.3496	orf19.536
orf19.4388	orf19.536
Act1	orf19.5368
Eaf7	orf19.5368
Npl4	orf19.5368
orf19.2099	orf19.5368
Erg6	orf19.5369
Gad1	orf19.5369
orf19.3467	orf19.5369
Act1	orf19.5394.1
orf19.1343	orf19.5394.1
orf19.1364	orf19.5406
Hof1	orf19.5418
orf19.242.2	orf19.5418
orf19.2965	orf19.5418
orf19.4807	orf19.5418
Asf1	orf19.5438
Hem14	orf19.5438
Mms21	orf19.5438
orf19.1236	orf19.5438
orf19.2088	orf19.5438
orf19.3237	orf19.5438
orf19.3689	orf19.544
Gsc1	orf19.5455
Mnn10	orf19.5455
orf19.2436	orf19.5455
orf19.3759	orf19.5455
orf19.5368	orf19.5455
Mkc1	orf19.5495
Hsp30	orf19.5510
orf19.2265	orf19.5510
Cmd1	orf19.5525
Hsp30	orf19.5525
orf19.2322.3	orf19.5527
orf19.2186	orf19.5534
Cdc4	orf19.5553
Ira2	orf19.5553
orf19.2940	orf19.5553
Apn1	orf19.5614
Npl3	orf19.5614
Acs2	orf19.5618
Coq3	orf19.5618
Ctf18	orf19.5618
Apm1	orf19.5627
Dfg10	orf19.5627
Gat1	orf19.5627
Gdb1	orf19.5627
Hgt2	orf19.5627
Ifc3	orf19.5627
Ist2	orf19.5627
Lac1	orf19.5627
Mdl1	orf19.5627
Mp65	orf19.5627
Nsp1	orf19.5627
orf19.2200	orf19.5627
orf19.242.2	orf19.5627
orf19.2565	orf19.5627
orf19.2686	orf19.5627
orf19.2730	orf19.5627
orf19.3051	orf19.5627
orf19.3250	orf19.5627
orf19.3804	orf19.5627
orf19.4388	orf19.5627
orf19.4449	orf19.5627
orf19.4459	orf19.5627
orf19.5204	orf19.5627
orf19.5274	orf19.5627
orf19.5278	orf19.5627
Gre3	orf19.5642
orf19.3293	orf19.5660
orf19.5175	orf19.5665
orf19.5627	orf19.5665
Bem2	orf19.5666
Csr1	orf19.5666
Ira2	orf19.5666
Nhp6A	orf19.5666
orf19.1248	orf19.5666
orf19.4896	orf19.5675
orf19.5438	orf19.5675
orf19.5510	orf19.5675
Eif4E	orf19.5676
Fun12	orf19.5676
Cho1	orf19.5683
Emp24	orf19.5683
Flu1	orf19.5683
orf19.1142	orf19.5683
orf19.4174	orf19.5683
Cyp5	orf19.5689
Mkc1	orf19.5689
orf19.2426	orf19.5689
orf19.4382	orf19.5689
orf19.5175	orf19.5689
orf19.5553	orf19.5689
Guk1	orf19.5693
Hof1	orf19.5693
Mid1	orf19.5693
Bni1	orf19.5698
Gyp7	orf19.5725
Mph1	orf19.5725
orf19.2186	orf19.5725
Erg6	orf19.5817
orf19.1265	orf19.5817
orf19.433	orf19.5817
Cse4	orf19.5830
Erg11	orf19.5830
orf19.2629	orf19.5830
orf19.5175	orf19.5830
Hcr1	orf19.5835
orf19.1578	orf19.5835
orf19.5627	orf19.5835
Bub2	orf19.587
Clb4	orf19.587
Doa1	orf19.587
orf19.2933	orf19.587
orf19.1761	orf19.5880
Hmo1	orf19.5892
Bud7	orf19.5917.3
Cas4	orf19.5917.3
Hap2	orf19.5917.3
Hat1	orf19.5917.3
Ipl1	orf19.5917.3
Mex67	orf19.5917.3
orf19.1012	orf19.5917.3
orf19.3635	orf19.5917.3
orf19.5835	orf19.5917.3
orf19.587	orf19.5917.3
Ctf18	orf19.5934
orf19.2110	orf19.5934
orf19.3552	orf19.5934
orf19.4839	orf19.5934
Act1	orf19.5963
Cct2	orf19.5963
orf19.4579	orf19.5963
orf19.4939	orf19.5963
Cwh43	orf19.5965
Myo2	orf19.5965
orf19.1169	orf19.5965
orf19.2933	orf19.5965
orf19.3952	orf19.5965
Arp2	orf19.5976
Bni1	orf19.5976
Eif4E	orf19.5976
Mnt2	orf19.5976
Modf	orf19.5976
orf19.1285	orf19.5976
orf19.1630	orf19.5976
orf19.2261	orf19.5976
orf19.4346	orf19.5976
orf19.5525	orf19.5976
Ccr4	orf19.5989
Cdc39	orf19.5989
Aro8	orf19.6016
Bub2	orf19.6016
Dck1	orf19.6016
Eaf7	orf19.6016
Ino4	orf19.6016
orf19.1182	orf19.6016
orf19.2099	orf19.6016
orf19.3954	orf19.6016
orf19.4187	orf19.6016
orf19.4346	orf19.6016
Afg3	orf19.6045
Doa1	orf19.6045
Doa4	orf19.6045
Emc9	orf19.6045
Erg6	orf19.6045
Hap2	orf19.6045
Lat1	orf19.6045
Maf1	orf19.6045
Mcd4	orf19.6045
Mnn10	orf19.6045
orf19.1544	orf19.6045
orf19.2057	orf19.6045
orf19.2690	orf19.6045
orf19.3132	orf19.6045
orf19.3954	orf19.6045
orf19.478	orf19.6045
orf19.4839	orf19.6045
orf19.522	orf19.6045
orf19.5527	orf19.6045
orf19.5725	orf19.6045
Aro8	orf19.606
orf19.2995	orf19.606
Gre3	orf19.6066
orf19.3250	orf19.6066
orf19.5175	orf19.6066
orf19.6045	orf19.6071
Bub2	orf19.6080
Cdc5	orf19.6080
Kex2	orf19.6080
Mif2	orf19.6080
orf19.5342	orf19.6080
orf19.5627	orf19.6080
Dfg16	orf19.6082
orf19.1372	orf19.6082
orf19.5683	orf19.6082
Cdc19	orf19.6117
Dsl1	orf19.6134
orf19.3128	orf19.6134
orf19.4807	orf19.6134
orf19.491	orf19.6134
orf19.5725	orf19.6134
Ase1	orf19.6148
orf19.2786	orf19.6148
orf19.2940	orf19.6148
orf19.5830	orf19.6148
Cac2	orf19.6155
Cdc12	orf19.6155
orf19.4449	orf19.6155
Cse4	orf19.6160
Lsp1	orf19.6160
orf19.3603	orf19.6160
Ase1	orf19.6170
Clb4	orf19.6170
Cta7	orf19.6170
Dam1	orf19.6170
Hoc1	orf19.6170
Hta3	orf19.6170
Kip2	orf19.6170
orf19.2739	orf19.6170
Arp9	orf19.6196
Hhf1	orf19.6196
Hmo1	orf19.6196
Orc1(CA)	orf19.6196
orf19.2070	orf19.6196
orf19.2473	orf19.6196
Cdc28	orf19.6230
Cdc48	orf19.6230
Ctf18	orf19.6230
Ase1	orf19.6247
Cdc14	orf19.6247
Clb2	orf19.6247
Hst3	orf19.6247
orf19.2088	orf19.6247
orf19.6071	orf19.6247
Hta3	orf19.6252
Ira2	orf19.6252
Npl3	orf19.6252
orf19.1248	orf19.6252
orf19.2099	orf19.6252
orf19.4537	orf19.6252
Ade13	orf19.6260
Bub3	orf19.6260
Doa1	orf19.6260
orf19.2933	orf19.6260
orf19.3952	orf19.6260
orf19.430	orf19.6264.3
orf19.5275	orf19.6264.3
orf19.5683	orf19.6264.3
Gcv1	orf19.6305
Isc1	orf19.6316
orf19.4187	orf19.6316
orf19.4245	orf19.6318
Cwh41	orf19.640
Kre5	orf19.640
Kre6	orf19.640
Dap2	orf19.6403
Glo3	orf19.6403
orf19.2322.3	orf19.6403
orf19.4187	orf19.6403
Ase1	orf19.6416
Ole1	orf19.6416
orf19.1427	orf19.6416
orf19.2092	orf19.6416
orf19.4287	orf19.6416
orf19.4347	orf19.6416
Cdc5	orf19.6424
Inn1	orf19.6424
orf19.3407	orf19.6424
orf19.5438	orf19.6424
orf19.5676	orf19.6424
Gwt1	orf19.6440
orf19.1403	orf19.6440
orf19.3769	orf19.6440
orf19.1217	orf19.6458.1
orf19.1672	orf19.6458.1
orf19.2949	orf19.6458.1
orf19.6008	orf19.6458.1
Dap2	orf19.6476
orf19.1991	orf19.6476
orf19.2844	orf19.6476
orf19.285	orf19.6476
Cdc28	orf19.652
Apl5	orf19.6526
Arf1	orf19.6526
orf19.1182	orf19.6526
orf19.4382	orf19.6526
orf19.5534	orf19.6526
orf19.6045	orf19.6526
Emp24	orf19.6527
Act1	orf19.6534.2
Gre3	orf19.6534.2
Hmo1	orf19.6534.2
Lsp1	orf19.6534.2
orf19.1323	orf19.6534.2
orf19.1372	orf19.6534.2
orf19.3373	orf19.6534.2
Clb4	orf19.6591
Isw2	orf19.6591
orf19.5627	orf19.6591
Cdc28	orf19.6610
Clb4	orf19.6610
orf19.4807	orf19.6612
orf19.1265	orf19.6624
orf19.1364	orf19.6624
orf19.490	orf19.6624
Hac1	orf19.6630
Jem1	orf19.6630
orf19.1191	orf19.6630
orf19.3438	orf19.6630
Cas1	orf19.6642
orf19.1182	orf19.6642
orf19.5114	orf19.6642
orf19.6264.3	orf19.6642
Cys3	orf19.6668
Erg11	orf19.6668
Flu1	orf19.6668
orf19.4203	orf19.6668
orf19.5830	orf19.6668
orf19.3438	orf19.6705
Cek1	orf19.6707
Hxt5	orf19.6707
Mnt1	orf19.6707
orf19.2686	orf19.6707
Act1	orf19.6726
Cdc10	orf19.6726
Cek1	orf19.6726
Ino1	orf19.6726
Mmd1	orf19.6726
Ngg1	orf19.6726
orf19.5614	orf19.6726
Mge1	orf19.6732
Act1	orf19.6741
Dap1	orf19.6741
orf19.5627	orf19.6741
Cla4	orf19.6769
orf19.5627	orf19.6769
orf19.6476	orf19.6769
Aft2	orf19.6778
Arf2	orf19.6778
Cho1	orf19.6778
Cwh43	orf19.6778
Dsl1	orf19.6778
Flc2	orf19.6778
Gda1	orf19.6778
Gea2	orf19.6778
Hlj1	orf19.6778
Kip2	orf19.6778
orf19.1865	orf19.6778
orf19.3003	orf19.6778
orf19.3496	orf19.6778
orf19.491	orf19.6778
orf19.5689	orf19.6778
orf19.5880	orf19.6778
Bet2	orf19.6783
Gfa1	orf19.6783
Mkc1	orf19.6783
Mlc1	orf19.6783
orf19.5627	orf19.6783
Cse4	orf19.6805
orf19.2057	orf19.6809
Cdc7	orf19.6816
Ifu5	orf19.6816
orf19.5175	orf19.6816
orf19.5976	orf19.6816
Hmg1	orf19.6822
Mcm3	orf19.6822
Mis11	orf19.6822
orf19.1007	orf19.6822
orf19.2186	orf19.6822
orf19.2730	orf19.6822
orf19.5627	orf19.6822
orf19.3060	orf19.6828.1
Mdj1	orf19.6864
Act1	orf19.6871
Act1	orf19.6880
Bni1	orf19.6880
Act1	orf19.6883
orf19.3606	orf19.6883
orf19.3639	orf19.6883
orf19.5278	orf19.6883
orf19.6871	orf19.6883
orf19.5917.3	orf19.6888
Nuf2	orf19.6893
Afg3	orf19.6900
Emp24	orf19.6900
Hcr1	orf19.6900
orf19.1403	orf19.6900
orf19.4449	orf19.6900
Cdc24	orf19.6912
orf19.4187	orf19.6912
orf19.4807	orf19.6912
orf19.6816	orf19.6912
Are2	orf19.6941
Bfr1	orf19.6941
Ole1	orf19.6941
Cbf1	orf19.6952
Nuf2	orf19.6952
orf19.2088	orf19.6952
orf19.2964	orf19.6952
orf19.3558	orf19.6952
orf19.6148	orf19.6952
Erv46	orf19.698
orf19.3129	orf19.698
orf19.4722	orf19.698
Gre3	orf19.6996
Cdc28	orf19.7006
Cdc48	orf19.7006
Mup1	orf19.7006
orf19.2726	orf19.7006
orf19.5676	orf19.7006
Fth1	orf19.7020
Jem1	orf19.7020
Kre1	orf19.7020
orf19.448	orf19.7020
orf19.5114	orf19.7020
orf19.5880	orf19.7020
orf19.6526	orf19.7020
Akl1	orf19.7038
Hoc1	orf19.7038
Ifu5	orf19.7038
orf19.3373	orf19.7038
Mac1	orf19.7051
Arf3	orf19.7052
Dot1	orf19.7052
Bub3	orf19.7067
Cef3	orf19.7067
Crk1	orf19.7067
Opy2	orf19.7067
orf19.1217	orf19.7067
orf19.516	orf19.7067
orf19.5411	orf19.7067
orf19.587	orf19.7067
Bts1	orf19.7069
Hhf22	orf19.7069
Mac1	orf19.7069
orf19.3123.2	orf19.7069
orf19.3606	orf19.7069
Axl2	orf19.7079
Cdc14	orf19.7079
Cse4	orf19.7079
Doa4	orf19.7100
orf19.1343	orf19.7101
orf19.4091	orf19.7101
orf19.6883	orf19.7101
orf19.7020	orf19.7101
Aro1	orf19.7108
Cys3	orf19.7108
Erg6	orf19.7108
orf19.1139	orf19.7108
Act1	orf19.7109
Arf2	orf19.7109
Myo5	orf19.7109
Erg6	orf19.7111
orf19.2057	orf19.7111
orf19.3983	orf19.7111
orf19.4807	orf19.7111
Cdc45	orf19.7116
orf19.132	orf19.7116
orf19.4594	orf19.7116
orf19.4929	orf19.7116
orf19.5666	orf19.7116
Clb2	orf19.7118
Act1	orf19.7139
Hcr1	orf19.7139
orf19.132	orf19.7139
orf19.4537	orf19.7139
Act1	orf19.714
Cpp1	orf19.714
Lcb2	orf19.714
Msn5	orf19.714
orf19.1248	orf19.714
orf19.2168.3	orf19.714
orf19.4245	orf19.714
orf19.4726	orf19.714
orf19.6066	orf19.714
orf19.6642	orf19.714
orf19.6783	orf19.714
orf19.7052	orf19.714
orf19.7067	orf19.714
Gsp1	orf19.7153
Maf1	orf19.7153
orf19.3744	orf19.7153
Mlc1	orf19.7193
Apl2	orf19.7212
Chs5	orf19.7212
Dfg16	orf19.7212
orf19.1183	orf19.7212
orf19.2664	orf19.7212
orf19.2786	orf19.7212
Hsp30	orf19.7214
orf19.5175	orf19.7214
Hhf1	orf19.7224
Nhp6A	orf19.7234
orf19.2070	orf19.7234
orf19.2473	orf19.7234
orf19.6247	orf19.7234
orf19.714	orf19.7234
orf19.430	orf19.7261
Ade13	orf19.7264
Arg3	orf19.7264
Arp2	orf19.7264
Blm3	orf19.7264
Car2	orf19.7264
Guk1	orf19.7264
Hgh1	orf19.7264
His1	orf19.7264
Hrt2	orf19.7264
Leu4	orf19.7264
Myo5	orf19.7264
Oac1	orf19.7264
orf19.1236	orf19.7264
orf19.1267	orf19.7264
orf19.1889	orf19.7264
orf19.26	orf19.7264
orf19.3915	orf19.7264
orf19.5525	orf19.7264
orf19.6828.1	orf19.7264
orf19.7214	orf19.7264
orf19.7261	orf19.7264
Cat2	orf19.7269
Dap2	orf19.7269
Ecm14	orf19.7269
Inp51	orf19.7269
orf19.3373	orf19.7269
Crc1	orf19.7290
Nrp1	orf19.7290
orf19.2099	orf19.7290
orf19.4929	orf19.7290
orf19.6252	orf19.7290
orf19.7153	orf19.7290
Kar2	orf19.7295
orf19.3496	orf19.7295
Gcn20	orf19.73
Hac1	orf19.73
orf19.2208	orf19.73
Cdc42	orf19.730
orf19.7264	orf19.730
Iml2	orf19.7321
orf19.4594	orf19.7322
Kar2	orf19.7330
orf19.7269	orf19.7330
orf19.5525	orf19.7345
Arp9	orf19.7360
Cph1	orf19.7360
Mlh1	orf19.7360
orf19.6045	orf19.7360
Afg3	orf19.7365
Dbf2	orf19.7365
Ira2	orf19.7365
Ccr4	orf19.7392
Clb2	orf19.7392
Cox11	orf19.7392
Eif4E	orf19.7392
orf19.1372	orf19.7392
orf19.1427	orf19.7392
orf19.4006	orf19.7392
orf19.6458.1	orf19.7392
Mdl1	orf19.7410
orf19.7290	orf19.7410
orf19.1343	orf19.7420
orf19.3055	orf19.7420
orf19.3349	orf19.7420
orf19.4091	orf19.7420
orf19.5105	orf19.7420
Mex67	orf19.7433
orf19.2168.3	orf19.7433
orf19.3129	orf19.7433
orf19.5989	orf19.7433
orf19.6230	orf19.7433
Gcv2	orf19.7445
orf19.2664	orf19.7445
orf19.2930	orf19.7445
orf19.5114	orf19.7445
Cdc11	orf19.7450
Cdc12	orf19.7450
Hac1	orf19.7468
Kar2	orf19.7468
orf19.215	orf19.7468
orf19.3787	orf19.7468
orf19.5627	orf19.7468
orf19.6809	orf19.7468
Cdc24	orf19.7489
Gsc1	orf19.7489
orf19.6893	orf19.7489
orf19.1139	orf19.7490
orf19.2697	orf19.7490
orf19.7020	orf19.7490
Met10	orf19.7501
Mlc1	orf19.7501
orf19.3759	orf19.7501
orf19.4796	orf19.7501
orf19.6066	orf19.7501
orf19.7079	orf19.7501
Act1	orf19.7504
orf19.5160	orf19.7504
orf19.5321	orf19.7504
Hhf1	orf19.7506
orf19.4437	orf19.7506
orf19.4896	orf19.7506
Ctf18	orf19.7538
Msh6	orf19.7538
orf19.1169	orf19.7538
orf19.223	orf19.7538
orf19.4105	orf19.7538
orf19.6247	orf19.7538
orf19.6424	orf19.7538
Flo8	orf19.7567
Act1	orf19.757
Arf2	orf19.757
orf19.1396	orf19.757
Mig1	orf19.7581
orf19.1045	orf19.7581
orf19.2261	orf19.7581
orf19.5976	orf19.7581
orf19.6534.2	orf19.7581
Dck1	orf19.759
Och1	orf19.759
orf19.2940	orf19.759
orf19.3128	orf19.759
orf19.3467	orf19.759
Gea2	orf19.7604
orf19.1265	orf19.7604
orf19.433	orf19.7604
Cdc28	orf19.7621
Hta3	orf19.7621
Irr1	orf19.7621
Mid1	orf19.7621
orf19.5627	orf19.764
orf19.1888	orf19.7643
orf19.3123.2	orf19.7643
orf19.4006	orf19.7643
orf19.6624	orf19.7643
orf19.7100	orf19.7643
Cdc42	orf19.7644
Cdc5	orf19.7644
orf19.1792	orf19.7644
orf19.5692	orf19.7644
Hsp30	orf19.7672
Hmg1	orf19.783
orf19.1991	orf19.783
orf19.4939	orf19.783
orf19.5114	orf19.783
orf19.6117	orf19.783
orf19.6778	orf19.783
orf19.6981	orf19.783
orf19.5510	orf19.835
orf19.6134	orf19.835
orf19.6252	orf19.835
Myo1	orf19.841
orf19.2786	orf19.841
orf19.5275	orf19.841
Erg11	orf19.86
orf19.3663.1	orf19.86
orf19.3689	orf19.86
orf19.4436	orf19.86
Chs4	orf19.879
Cla4	orf19.879
Mlc1	orf19.879
Mso1	orf19.879
Myo5	orf19.879
orf19.4864	orf19.879
orf19.7269	orf19.879
orf19.1236	orf19.891
orf19.1888	orf19.891
orf19.3250	orf19.891
orf19.433	orf19.891
orf19.4594	orf19.891
Hmg1	orf19.894
Hxk2	orf19.894
orf19.1177	orf19.894
orf19.5418	orf19.894
orf19.6066	orf19.894
orf19.6260	orf19.894
orf19.6264.3	orf19.894
orf19.7193	orf19.894
orf19.7321	orf19.894
Cyp5	orf19.916
orf19.5627	orf19.916
Bni1	orf19.92
Cdc10	orf19.92
Cof1	orf19.92
orf19.4597	orf19.92
orf19.698	orf19.92
Chs5	orf19.933
Doa1	orf19.933
Ipl1	orf19.933
orf19.1169	orf19.933
Kar2	Ost1
orf19.1191	Ost1
orf19.2533.1	Ost1
orf19.3438	Ost1
orf19.6828.1	Ost1
Cdc28	Pan3
Erf1	Pan3
Erg11	Pan3
Hxt5	Pan3
Mex67	Pan3
orf19.478	Pan3
Act1	Pap1
Cla4	Pap1
orf19.5074	Pap1
orf19.5495	Pap1
orf19.5666	Pap1
orf19.7264	Pap1
Cdc11	Pbs2
Fcr3	Pbs2
Gsc1	Pbs2
Mam33	Pbs2
orf19.6476	Pbs2
orf19.6893	Pbs2
orf19.7269	Pbs2
orf19.73	Pbs2
Dse1	Pck1
Lat1	Pck1
orf19.1888	Pck1
orf19.714	Pcl5
Cat2	Pda1
orf19.6045	Pda1
orf19.6816	Pda1
orf19.714	Pda1
orf19.7234	Pda1
orf19.7445	Pda1
orf19.86	Pda1
Arl1	Pdi1
Cda2	Pdi1
Chs2	Pdi1
Cpy1	Pdi1
Gyp1	Pdi1
Hem13	Pdi1
orf19.285	Pdi1
orf19.6045	Pdi1
orf19.86	Pdi1
Cdc5	Pds5
Chs5	Pds5
Emc9	Pds5
Irr1	Pds5
orf19.5053	Pds5
orf19.7410	Pdx1
Hat1	Pel1
Kre5	Pel1
orf19.4839	Pel1
Erg6	Pex12
Ncr1	Pex12
orf19.3128	Pex12
Erg6	Pex2
Lat1	Pex4
orf19.5660	Pex4
orf19.5809	Pex4
orf19.6416	Pex4
orf19.6893	Pex4
Pda1	Pex4
orf19.3467	Pga14
orf19.4807	Pga14
orf19.5627	Pga14
Dap2	Pga4
Hof1	Pga4
orf19.4807	Pga4
orf19.5627	Pga4
Ecm29	Pga63
Erv25	Pga63
Kar2	Pga63
orf19.4346	Pga63
Hta2	Pgk1
orf19.3003	Pgk1
orf19.6458.1	Pgk1
orf19.7264	Pgk1
Cmd1	Pgm2
orf19.1045	Pgm2
Cla4	Phb2
Mdl1	Phb2
Mge1	Phb2
Mnn10	Phb2
orf19.1169	Phb2
orf19.2092	Phb2
orf19.6045	Phb2
Git1	Pho84
Met1	Pho84
orf19.2690	Pho84
orf19.3342	Pho84
orf19.3518	Pho84
orf19.4723	Pho84
Adh3	Pho85
Ash1	Pho85
Cmd1	Pho85
Fox2	Pho85
Gad1	Pho85
Mnr2	Pho85
Nbp35	Pho85
orf19.1043	Pho85
orf19.1107	Pho85
orf19.1730	Pho85
orf19.2574	Pho85
orf19.3373	Pho85
orf19.4597	Pho85
orf19.5345	Pho85
orf19.5666	Pho85
orf19.6230	Pho85
orf19.6744	Pho85
orf19.7100	Pho85
orf19.730	Pho85
orf19.7321	Pho85
orf19.7490	Pho85
orf19.86	Pho85
Pho84	Pho85
Cdc20	Pho86
Gyp1	Pho86
orf19.1865	Pho86
orf19.3293	Pho86
orf19.3804	Pho86
orf19.5175	Pho86
orf19.6778	Pho86
Erv25	Pho88
Gap2	Pho88
Hac1	Pho88
Ifc3	Pho88
Mcd4	Pho88
orf19.1054	Pho88
orf19.1142	Pho88
orf19.3218	Pho88
orf19.3293	Pho88
orf19.5683	Pho88
orf19.6117	Pho88
orf19.6527	Pho88
Pho86	Pho88
Flu1	Pho89
orf19.2065	Pho89
Pho84	Pho89
Hof1	Pho91
Pho84	Pho91
Pho88	Pho91
Pho89	Pho91
Aat1	Phr2
Apl5	Phr2
Bts1	Phr2
Cbk1	Phr2
Chs2	Phr2
Coq3	Phr2
Emc9	Phr2
Flc2	Phr2
Gcs1	Phr2
Gcv3	Phr2
Guk1	Phr2
Gwt1	Phr2
Hsp60	Phr2
Jem1	Phr2
orf19.1144	Phr2
orf19.1182	Phr2
orf19.1672	Phr2
orf19.3826	Phr2
orf19.448	Phr2
orf19.5274	Phr2
orf19.7020	Phr2
orf19.7108	Phr2
Act1	Pika
Gda1	Pika
Gea2	Pika
Mlc1	Pika
Myo2	Pika
orf19.1630	Pika
orf19.2299	Pika
orf19.3518	Pika
orf19.5418	Pika
orf19.5817	Pika
orf19.7261	Pika
Mkc1	Pir1
orf19.5627	Pir1
Phb2	Pir1
Akl1	Pkc1
Asf1	Pkc1
Bem3	Pkc1
Bgl2	Pkc1
Bni1	Pkc1
Cwh41	Pkc1
Cwh43	Pkc1
Leu4	Pkc1
Mig1	Pkc1
Mns1	Pkc1
orf19.1144	Pkc1
orf19.1643	Pkc1
orf19.3467	Pkc1
orf19.5495	Pkc1
orf19.6893	Pkc1
orf19.841	Pkc1
orf19.933	Pkc1
Phm7	Pkc1
Pir1	Pkc1
orf19.6045	Pld1
Cst20	Pmi1
orf19.7264	Pmi1
[truncated: 1,506 more rows]

## Sheet: ZF_intracellular
Zebrafish intracellular interactions
ZF protein 1	ZF protein 2
C8a	C8g
Atf3	Cebpb
Cpb2	F2
Egln3	Hif1ab
Agxta	Hspa5
Lama1	Mep1a.2
Dgat1b	Mogat2
Cyp51	Msmo1
Lss	Msmo1
Adi1	Nap1l1
Bcl3	Nfkb2
Nfkb2	Nfkbie
Hif1ab	Nr4a1
Eif5b	Pdcd11
Hmgcs1	Psmd14
Psmd14	Psmd3
Birc2	Ripk2
Nap1l1	Sc5d
F2	Serpine1
Acta2	Shbg
Foxo1a	Src
Hspa5	Src
Nr4a1	Src
Shbg	Sri
Birc2	Tank
Birc2	Tnfa
Tnfa	Tnip1
Birc2	Traf3
Src	Traf3
Tank	Traf3
Tnip1	Traf3
Mep1a.2	Vip
Serpine1	Vtna
Hip1	Xpo1b
Psmd14	Xpo1b
